# Supplementary material for: Impact of Early Mobilization on Recovery after Major Head and Neck Surgery with Free Flap Reconstruction
Source: Cancers (Basel). 2021 Jun 8;13(12):2852. doi: 10.3390/cancers13122852 (PMC8227616; doi:10.3390/cancers13122852)
Supplement: Supplementary file 1 [file cancers-13-02852-s001.zip]

Archive with 1 entries (1 files):
- cancers-1213905-supplementary.pdf
